# Supplementary material for: Analysis of Genomic Alternative Splicing Patterns in Rat under Heat Stress Based on RNA-Seq Data
Source: Genes (Basel). 2022 Feb 16;13(2):358. doi: 10.3390/genes13020358 (PMC8871965; doi:10.3390/genes13020358)
Supplement: Supplementary file 1 [file genes-13-00358-s001.zip]

Archive with 1 entries (1 files):
- Supplementary table.xlsx
