# Supplementary material for: Analysis of Genomic Alternative Splicing Patterns in Rat under Heat Stress Based on RNA-Seq Data
Source: Genes (Basel). 2022 Feb 16;13(2):358. doi: 10.3390/genes13020358 (PMC8871965; doi:10.3390/genes13020358)
Supplement: Supplementary file 1 [file genes-13-00358-s001.zip › Supplementary table.xlsx]

## Sheet: Sheet1
Table S1. Primers used for real-time quantitative PCR experiment of differentially alternative spliced genes.
TM means melting temperature.
Gene name	Forward primer	Reverse primer	Product sizes (bp)	TM (℃)
Tor1aip2	CACATCTTTCACCAGCAAGCA	AAGCCGGATGCCTTTTCCTG	93	57
Srsf5	AGGCAGCAAAAGACACAGGT	CGGCTGTAAGACTTGCTCCT	105	57
Shc1	AATGTGCAGAGTGGTCCCTT	TGGGTCTAACACCACAGGGTA	106	57
Tmem33	TTTCCTAGCCATGTGCAGCAG	CCCTCTCCATTAAACCCTCTGAA	156	58
Ak2	GTGAAGCAGGCTGAAATGCT	GGCCACTCTTGGGGTGAATC	136	58
GAPDH	CAAGTTCAACGGCACAGTCAAG	ACATACTCAGCACCAGCATCAC	123	58

## Sheet: Sheet2
Table S2. Summary of RNA-Seq paired-end reads from liver tissues in Control and H120 groups.
Sample ID	Number of raw reads	Number of clean reads	Average length of clean reads (bp)	Uniquely mapped reads number	Total mapped rate	Uniquely mapped rate
Control1	37052719	33645090	293	30859250	0.9692	0.9172
Control2	32173687	29045721	293	26788490	0.978	0.9223
Control3	26756600	25273583	293	22690865	0.9511	0.8978
Control4	26255321	22128975	289	20263318	0.9688	0.9157
Control5	29669542	27026744	292	24337263	0.9541	0.9005
H1201	26989164	23192622	287	20697748	0.9561	0.8924
H1202	27882235	24145540	287	21775780	0.9607	0.9019
H1203	30720118	26667352	287	24212689	0.9645	0.908
H1204	38816107	35272358	293	32523913	0.9788	0.9221
H1205	34745987	29601778	287	26444996	0.9469	0.8934

## Sheet: Sheet3
Table S3. Summary of differentially expressed genes.
Gene symbol	Fold change	q-value
LOC108348108	157.49	0.0032
Hspa1b	152.63	0.0028
Mest	13.98	0.0055
Pck1	12.92	0.003
Hspb1	11.53	0.0222
P4ha1	8.32	0.0015
Hsph1	7.88	0.0072
AABR07044383.1	7.86	0.0347
AABR07056495.1	6.58	0.0094
Dnaja4	6.58	0.0149
Dusp1	5.86	0.011
Igfbp1	5.42	0.006
Arntl	5.18	0.0023
Slc7a2	5.16	0.004
Zfand2a	5.01	0.0356
Ypel2	4.91	0.0015
Dnajb1	4.76	0.0175
Rab30	4.7	0.0138
Khnyn	4.6	0.0017
Ddi2	4.58	0.008
U6	4.4	0.0102
Npas2	4.29	0.0021
Tmem140	4.2	0.0018
AABR07015078.2	4.15	0.0327
Junb	4.15	0.0094
Litaf	4.03	0.0076
Cdkn1a	3.94	0.0039
Chka	3.86	0.0034
Zfp36l1	3.85	0.006
AABR07039356.2	3.79	0.0037
Pdk4	3.76	0.0267
Foxa1	3.73	0.0044
AABR07006310.1	3.71	0.0144
Abhd2	3.7	0.0059
Irf2bp2	3.66	0.0163
Timm8b	3.66	0.0219
Gk	3.63	0.0009
Klhl21	3.57	0.0042
AABR07063425.1	3.55	0.0144
Atf3	3.52	0.0276
Lpin1	3.51	0.0058
B3galt1	3.51	0.0063
Ahsa2	3.51	0.0019
Ctdsp2	3.49	0.0045
LOC102556085	3.49	0.0059
Zrsr1	3.49	0.0019
AABR07015055.2	3.47	0.0141
AC099450.1	3.45	0.0072
AABR07025295.1	3.45	0.0109
LOC103692716	3.42	0.01
AABR07015056.1	3.39	0.017
AABR07015067.2	3.39	0.017
AABR07063462.1	3.39	0.017
Hsp90aa1	3.37	0.0084
AABR07015081.1	3.36	0.016
Ap1ar	3.35	0.0015
Adcy1	3.35	0.0025
AABR07048791.1	3.35	0.0146
A1cf	3.35	0.0015
RT1-Bb	3.34	0.0066
Elovl5	3.34	0.0074
Il6st	3.33	0.006
AABR07000404.1	3.32	0.0144
Setdb2	3.31	0.0035
AABR07063425.2	3.31	0.0236
Creb3l2	3.3	0.0035
Ikbkg	3.3	0.0044
Yap1	3.3	0.0042
LOC103691744	3.3	0.0057
Slc38a2	3.24	0.0036
Nufip2	3.21	0.0015
Acadsb	3.21	0.0098
Fnip2	3.21	0.002
Tgfbr2	3.18	0.0035
Socs3	3.16	0.0105
SNORD39	3.16	0.0266
Lratd2	3.15	0.0098
Zc3h11a	3.14	0.0008
Wsb1	3.14	0.0074
Loxl4	3.12	0.0021
AC127076.2	3.11	0.0044
Popdc2	3.11	0.0066
Abtb2	3.1	0.0045
Hspb8	3.09	0.007
Hmox1	3.08	0.0278
Pigr	3.08	0.0052
Akr1b8	3.08	0.0319
Rxra	3.07	0.0054
ENSRNOG00000045884	3.06	0.0042
Mical2	3.06	0.0002
Tp53inp1	3.04	0.0008
Ddit3	3.03	0.0033
Fam13a	3.02	0.0024
Nktr	3.01	0.0021
Clic4	3	0.0041
Klhl24	2.99	0.0033
AC134224.2	2.99	0.0127
AABR07000402.1	2.98	0.023
Flcn	2.97	0.0013
Slc28a2	2.95	0.0114
Rbm33	2.94	0.0024
Crybg2	2.93	0.0065
AABR07015080.1	2.91	0.0201
Tshz1	2.9	0.0111
Nfil3	2.89	0.0084
Serpinh1	2.88	0.004
Acox3	2.85	0.0047
Rbm47	2.84	0.002
Lrrc8a	2.8	0.002
Insig2	2.79	0.0057
AABR07063421.1	2.79	0.0278
Cebpd	2.78	0.0188
Eif4ebp2	2.78	0.0021
Kctd20	2.77	0.0006
RGD621098	2.77	0.005
Il1r1	2.77	0.0194
Rbm38	2.77	0.0062
Selenop	2.77	0.0044
Zfp335	2.76	0.0051
Mir5132	2.75	0.0093
Rmnd5a	2.74	0.0034
Arrdc4	2.73	0.0035
AABR07031521.1	2.73	0.0172
Ccdc117	2.73	0.0073
Dedd2	2.72	0.0121
Acmsd	2.72	0.0318
Zbtb16	2.71	0.0042
AABR07015079.1	2.71	0.0324
Hspa8	2.7	0.0331
Arhgef12	2.7	0.0015
Ski	2.7	0.0048
Camk2n2	2.7	0.0182
Cyp8b1	2.7	0.0172
Ero1b	2.7	0.0045
Pcdh18	2.69	0.0094
Fzd1	2.69	0.0102
Ccnt2	2.69	0.006
Rnf125	2.67	0.0108
AABR07015057.1	2.66	0.0381
Maf	2.65	0.0382
Dipk2a	2.65	0.0015
ENSRNOG00000049077	2.65	0.0332
Mir292	2.65	0.0072
Fam120a	2.64	0.0089
Pim3	2.64	0.0461
Atrn	2.63	0.0024
Gabarapl1	2.63	0.0059
Uspl1	2.62	0.0231
Fbrs	2.61	0.0172
AABR07062583.1	2.6	0.0021
AABR07063424.1	2.6	0.0365
Ahr	2.6	0.0024
Irs1	2.6	0.0076
Mir291a	2.59	0.0015
Rnf39	2.59	0.0146
Cep85l	2.58	0.0025
AABR07011997.2	2.57	0.0155
Zmiz2	2.56	0.0194
Mreg	2.56	0.0083
Crp	2.55	0.0066
Oxr1	2.54	0.0305
Cds2	2.54	0.0034
Ppp1r3c	2.53	0.016
Nfic	2.53	0.0175
Tmem131	2.52	0.0011
Zbtb18	2.52	0.0024
AABR07015066.1	2.52	0.0357
Wac	2.51	0.0102
Pcyox1	2.51	0.0038
Arhgef37	2.51	0.0081
AC128792.2	2.51	0.0054
AABR07065593.1	2.5	0.0064
Masp1	2.5	0.0062
Stat5b	2.5	0.0079
Mthfr	2.5	0.0107
Ip6k1	2.49	0.005
Fzd7	2.49	0.0034
LOC680121	2.49	0.0245
Fmo3	2.48	0.0096
ENSRNOG00000060818	2.48	0.0243
Mef2d	2.47	0.0262
Als2cl	2.47	0.0023
AABR07011951.1	2.45	0.0143
Pign	2.45	0.0015
Rcbtb1	2.44	0.0153
AABR07035839.1	2.44	0.0306
RT1-A1	2.44	0.0335
Cpa2	2.43	0.0104
LOC688655	2.43	0.0236
Banp	2.43	0.0035
Slc16a2	2.43	0.011
Stat3	2.43	0.0029
Pla2g12a	2.42	0.015
AABR07015078.1	2.42	0.0432
Zbtb39	2.42	0.0039
AABR07064415.1	2.42	0.0196
Jcad	2.42	0.0029
Wdr91	2.41	0.0024
Cpeb4	2.4	0.0037
Cldn1	2.4	0.0388
Selenoi	2.39	0.0028
AC106292.2	2.39	0.0154
Smad4	2.38	0.0033
AC130253.2	2.37	0.0098
Amz1	2.37	0.0024
LOC103689941	2.37	0.0025
LOC100911319	2.36	0.0235
AABR07002065.1	2.36	0.0073
Zbtb43	2.36	0.0035
Etv3	2.35	0.0062
AABR07058124.4	2.35	0.0101
Sun2	2.35	0.0101
AABR07031756.1	2.35	0.0062
Ppara	2.35	0.0128
AABR07043601.1	2.35	0.0155
Mir3064	2.35	0.0048
Helz2	2.35	0.0111
Sall1	2.34	0.0073
Bach1	2.34	0.007
Il13ra1	2.34	0.0446
Mis12	2.33	0.0163
Rbpms	2.32	0.0136
Lbp	2.31	0.0262
Ankle2	2.31	0.0065
Tmem102	2.31	0.0318
AC114111.1	2.31	0.0084
U7	2.31	0.0145
Atf5	2.3	0.0323
Hps4	2.3	0.008
Foxo4	2.3	0.017
Creld2	2.29	0.0363
Wdfy2	2.29	0.004
Grb7	2.29	0.0417
Fndc3b	2.29	0.004
RGD1561662	2.29	0.0169
Met	2.29	0.0034
Prpf39	2.28	0.0041
Setd1b	2.27	0.0073
Ddx6	2.26	0.0044
Lurap1l	2.26	0.0062
Zbtb7b	2.26	0.0037
Mcc	2.25	0.0119
Fads3	2.25	0.0077
Kdm6b	2.23	0.0028
Angptl4	2.23	0.0118
Zfp142	2.23	0.0053
Id4	2.23	0.0149
Stip1	2.23	0.0193
Ddx17	2.23	0.0045
Mir290	2.22	0.0161
Jdp2	2.22	0.0161
Sash1	2.22	0.0028
Stat6	2.22	0.002
Sntb1	2.22	0.0031
ENSRNOG00000053586	2.22	0.0375
Zhx3	2.21	0.0024
Ibtk	2.21	0.0034
Marchf6	2.21	0.0018
U2	2.21	0.0281
Crebzf	2.21	0.0071
Wdr82	2.21	0.0082
Lrp6	2.2	0.0028
Serinc1	2.2	0.0195
Lrrc58	2.2	0.0073
Arl5b	2.2	0.0002
Fndc3a	2.19	0.0057
Ptprs	2.19	0.0115
Tcp11l2	2.19	0.023
AABR07065531.26	2.19	0.0332
Mtpn	2.19	0.0356
Naa16	2.18	0.0069
Rbfox2	2.18	0.0215
Pnrc1	2.18	0.0104
Maz	2.18	0.0062
Rbm15b	2.18	0.0038
Ncoa2	2.18	0.0023
Slc19a2	2.18	0.002
Mfsd11	2.18	0.0035
Trim25	2.18	0.0191
Chordc1	2.18	0.0283
Cmtm6	2.17	0.0025
Wdr81	2.17	0.0104
Cnppd1	2.17	0.004
H6pd	2.17	0.004
Kctd6	2.16	0.002
Tec	2.15	0.0032
Rnf217	2.15	0.0099
Kynu	2.15	0.0076
AABR07053152.1	2.15	0.0275
Plod1	2.15	0.0237
Phf13	2.14	0.0064
Myo1b	2.14	0.0142
Cpeb2	2.14	0.0024
Dlc1	2.14	0.0055
Cacybp	2.14	0.0136
AABR07053500.1	2.13	0.0196
Rnf149	2.13	0.0156
Hsp90ab1	2.13	0.0179
Col4a2	2.13	0.0128
Abcb4	2.13	0.0129
AC120692.1	2.12	0.0198
Abcc2	2.12	0.0072
Slc16a10	2.12	0.0036
Plk3	2.11	0.0127
Ttpa	2.11	0.0276
Iqgap2	2.11	0.0074
Ppm1k	2.11	0.0065
Mir293	2.11	0.0379
Ell2	2.11	0.0172
Samd4b	2.1	0.0333
Zfp111	2.1	0.0023
Insr	2.1	0.0013
Megf9	2.1	0.0033
LOC103693776	2.1	0.0462
Dnaja1	2.1	0.0499
Kmt5a	2.1	0.0109
Lrig1	2.09	0.0032
Ints6	2.09	0.0105
Esyt2	2.09	0.0037
Crk	2.09	0.0149
Plekhg3	2.08	0.0211
Rnf44	2.08	0.0063
Tbc1d24	2.08	0.0044
Hyou1	2.07	0.0359
Golim4	2.07	0.013
Adipor2	2.07	0.0258
Washc4	2.07	0.0078
Csnk2a1	2.07	0.0167
Rasgef1b	2.07	0.0072
Tbc1d20	2.06	0.0037
Map3k13	2.06	0.0034
Hipk3	2.06	0.0034
Zscan26	2.05	0.008
Plekhf1	2.05	0.0099
Atg13	2.05	0.0146
Gbp6	2.05	0.0304
Polg	2.05	0.016
Tmcc1	2.05	0.0205
RGD1559459	2.04	0.0136
Zfp871	2.04	0.0034
Clcn7	2.04	0.0039
Vwa8	2.04	0.0274
Nfx1	2.04	0.0006
Amotl2	2.04	0.0077
Cldn14	2.04	0.006
Mbnl1	2.04	0.0108
Tent5a	2.04	0.038
Bmp2k	2.03	0.0064
Klf11	2.03	0.0099
Txnrd1	2.03	0.0062
Pptc7	2.03	0.0073
Tspan14	2.03	0.0028
LOC299282	2.03	0.002
Foxo1	2.03	0.002
Myo9b	2.03	0.0121
Proser2	2.03	0.0166
Gprasp2	2.03	0.0066
Kdm4a	2.03	0.0229
Fbxl20	2.03	0.0042
Tmed5	2.02	0.0274
Csf1	2.02	0.0221
Irf8	2.02	0.0042
Paqr3	2.01	0.0064
LOC100909712	2.01	0.0074
Slco1b2	2.01	0.0208
Inpp5b	2.01	0.0039
Bcl2l13	2.01	0.0076
Nudt4	2.01	0.0116
Stradb	2.01	0.0023
Hist1h2bq	2.01	0.0069
Tubb2a	2	0.0436
Khsrp	2	0.0172
Kat6b	2	0.0039
Wwp1	2	0.0274
Rpl35a	0.5	0.0068
Tomm5	0.5	0.0078
Gsta2	0.5	0.0355
Pex16	0.5	0.0094
Polr2d	0.5	0.0111
Atp5me	0.5	0.0055
AABR07044080.2	0.5	0.0163
Exosc8	0.5	0.0082
Eif2b3	0.5	0.0023
LOC691427	0.5	0.0198
Rpl36a	0.5	0.015
Igsf9	0.5	0.0256
Plgrkt	0.5	0.0173
Cmtm8	0.5	0.0034
Miga2	0.5	0.0015
Fam219b	0.5	0.0043
Ptrh2	0.5	0.0021
Pdhb	0.49	0.0277
Thnsl2	0.49	0.0131
Xrcc6	0.49	0.002
Tipinl1	0.49	0.0015
AC099453.2	0.49	0.0432
Nsdhl	0.49	0.0072
Tstd3	0.49	0.0039
U6	0.49	0.0313
Csrp2	0.49	0.0202
Aldoc	0.49	0.0172
AY172581.12	0.49	0.0195
Rps27a	0.49	0.0283
Ndufb3	0.49	0.0092
LOC108349682	0.49	0.0069
Znrd2	0.49	0.0356
Arg1	0.49	0.0257
Ccs	0.49	0.0392
Alkbh3	0.49	0.0073
Ttc4	0.49	0.0006
AC103024.1	0.49	0.0442
Pex11g	0.49	0.0044
Rassf7	0.49	0.0152
Churc1	0.49	0.0447
Acat2l1	0.49	0.0028
AABR07044551.1	0.49	0.0149
Tsx	0.49	0.0277
Tmem177	0.49	0.0044
Lsm5	0.48	0.0289
Mmab	0.48	0.0043
Tmem97	0.48	0.0074
Dph5	0.48	0.0179
Rrp9	0.48	0.004
Hebp2	0.48	0.0231
Gtf2f1	0.48	0.0152
AABR07048031.1	0.48	0.0216
Slc2a9	0.48	0.0044
AY172581.5	0.48	0.0323
Lyrm9	0.48	0.0053
Pinx1	0.48	0.0357
LOC103689927	0.48	0.0004
RGD1564865	0.48	0.0186
Nagk	0.48	0.0028
Siva1	0.48	0.0164
Sugp1	0.48	0.0086
Fopnl	0.48	0.0035
Rpp38	0.48	0.0119
Ppif	0.48	0.008
Hmgn2	0.48	0.0073
Alkbh2	0.48	0.0094
Apip	0.48	0.0073
Lyar	0.48	0.0043
AC123095.1	0.48	0.0084
Ptgr1	0.48	0.0112
Pmvk	0.48	0.0059
C2cd4d	0.47	0.0277
Cox7c	0.47	0.0366
Snrnp35	0.47	0.0196
Mrm2	0.47	0.0083
LOC108348287	0.47	0.0028
Mrps36	0.47	0.002
Svip	0.47	0.0066
Wdr77	0.47	0.0058
RGD1311251	0.47	0.0383
Spa17	0.47	0.0017
Nop58	0.47	0.0033
Fra10ac1	0.47	0.0038
Znhit6	0.47	0.0035
Fads1	0.47	0.0012
Bckdk	0.47	0.0179
Idh3a	0.47	0.0052
Ruvbl1	0.46	0.0017
Vps33a	0.46	0.0024
RGD1562699	0.46	0.0123
Rnf166	0.46	0.0127
Mtfp1	0.46	0.004
Gfra3	0.46	0.0293
Morn2	0.46	0.0268
Pklr	0.46	0.0182
H3f3a	0.46	0.0021
Slc9a3r1	0.46	0.0076
Dmap1	0.46	0.0031
Noc4l	0.46	0.0032
Extl1	0.46	0.0065
Cyb5r3	0.46	0.0123
AC119459.2	0.46	0.0298
LOC680406	0.46	0.0218
AC110709.1	0.45	0.0321
Spc24	0.45	0.0286
Cetn2	0.45	0.0356
Ankrd39	0.45	0.0024
AABR07054397.1	0.45	0.0364
Rmnd5b	0.45	0.0002
Exosc7	0.45	0.0023
ENSRNOG00000056422	0.45	0.0373
Lmna	0.45	0.0044
Glt1d1	0.45	0.0042
B3galt4	0.45	0.0051
Ramac	0.45	0.0175
Rhbg	0.45	0.0072
Nanp	0.45	0.0066
Tatdn1	0.44	0.0151
Ndufaf2	0.44	0.0024
Fdft1	0.44	0.0029
Krcc1	0.44	0.0121
Il17rb	0.44	0.0365
L3hypdh	0.44	0.004
Rtn4rl2	0.44	0.0473
Cfap126	0.44	0.0012
AC126572.6	0.44	0.0032
Avpi1	0.43	0.0037
Rpf2	0.43	0.0033
Parl	0.43	0.0015
AY172581.16	0.43	0.0287
LOC683897	0.43	0.0044
Pdlim2	0.43	0.0122
AABR07044339.1	0.43	0.0054
Alkbh7	0.43	0.0053
Higd1a	0.43	0.0073
Rbm3	0.43	0.0205
Chdh	0.43	0.0015
Umps	0.43	0.002
Idi1	0.43	0.02
Smim1	0.43	0.0229
LOC498368	0.43	0.0039
Otub2	0.42	0.0024
Fus	0.42	0.0146
Irx1	0.42	0.0042
Il33	0.42	0.004
Denr	0.42	0.0034
Spryd4	0.41	0.0011
Nmrk1	0.41	0.0254
Apex1	0.41	0.0006
Timm9	0.41	0.0105
Limk2	0.41	0.003
Per3	0.41	0.0066
Hnrnpd	0.41	0.0029
Tpm2	0.41	0.0092
AC112062.1	0.41	0.0179
Ssbp1	0.41	0.0088
LOC100910235	0.4	0.0425
Dlat	0.4	0.0435
Odc1	0.4	0.0026
Pdlim1	0.4	0.0015
Acat2	0.4	0.0114
Hlf	0.4	0.0056
Nat8f3	0.4	0.0137
Ccdc51	0.4	0.0026
Ddo	0.4	0.0045
AY172581.8	0.4	0.0413
Pigy	0.4	0.0028
Cpt2	0.39	0.0072
Sqle	0.39	0.0114
Acss2	0.39	0.0021
Osbpl11	0.39	0.0101
Iqcg	0.39	0.002
Hsd11b1	0.39	0.0294
AABR07013208.1	0.39	0.012
AC119015.1	0.39	0.003
AABR07073186.1	0.39	0.0382
Fam166a	0.39	0.0015
Hsd17b7	0.39	0.0033
Exosc9	0.39	0.0058
Fitm2	0.39	0.0037
AY172581.1	0.38	0.0044
AABR07039448.1	0.38	0.0049
Gpd1	0.38	0.0034
Mt-nd6	0.38	0.0083
Tkfc	0.38	0.0046
Tsc22d1	0.37	0.0056
Ankrd9	0.37	0.0015
Slc25a10	0.37	0.0072
RT1-T24-3	0.37	0.0175
LOC103690477	0.37	0.0108
Magohb	0.37	0.0088
Spsb4	0.37	0.0247
Commd6	0.37	0.0023
Tef	0.36	0.0081
Foxa2	0.36	0.0333
Por	0.36	0.0044
Pdp2	0.36	0.0263
AABR07031193.1	0.36	0.0069
Mettl1	0.36	0.0026
Msmo1	0.35	0.0073
Mcrip2	0.35	0.0032
AY172581.19	0.35	0.0325
Fabp12	0.34	0.0206
Cyp1a1	0.34	0.0059
Wdr6	0.34	0.0087
Usp18	0.34	0.0387
Per2	0.33	0.0055
Nr1i3	0.33	0.0186
Prkab1	0.33	0.0015
Me1	0.32	0.0251
AY172581.4	0.31	0.0158
Pde4c	0.31	0.0062
Kank2	0.31	0.0008
Timm17a	0.3	0.0017
Smim22	0.3	0.0015
Aldh1b1	0.3	0.014
RGD1309534	0.3	0.0207
Wfdc21	0.3	0.0404
Gadd45a	0.3	0.0149
Chchd7	0.3	0.002
AY172581.11	0.3	0.0132
AABR07032532.2	0.29	0.035
AABR07030184.4	0.29	0.0251
Tuba4a	0.29	0.0021
AY172581.20	0.28	0.0144
LOC100361457	0.28	0.0073
Hmgcs1	0.28	0.0144
AY172581.23	0.28	0.0111
AY172581.17	0.28	0.0125
G6pd	0.27	0.0323
ENSRNOG00000059255	0.27	0.0343
Sult4a1	0.26	0.0106
Ttc25	0.26	0.0012
Sgk2	0.26	0.0021
AABR07030184.3	0.26	0.0181
LOC102549542	0.26	0.0154
AABR07054614.1	0.25	0.0277
Tsku	0.25	0.0015
Usp2	0.25	0.0037
Mvd	0.24	0.0034
Hes6	0.24	0.0072
Hcn3	0.24	0.0035
Mid1ip1	0.24	0.0017
Paqr7	0.23	0.0002
Acly	0.23	0.0033
Nfe2	0.23	0.0083
AABR07014550.1	0.22	0.0276
Aacs	0.22	0.002
Hdhd3	0.22	0.0037
Thrsp	0.21	0.0028
AABR07030184.1	0.21	0.0133
Alpl	0.18	0.0002
Hmgcr	0.18	0.0127
Nr0b2	0.18	0.0362
Slc2a5	0.18	0.0024
Cyp7a1	0.15	0.0142
Fasn	0.15	0.0015
Fabp5	0.15	0.0051
Inmt	0.15	0.0405
Pnpla5	0.14	0.0153
Dbp	0.07	0.0084
Pnpla3	0.04	0.0063

## Sheet: Sheet5
Table S4. Significantly enriched GO terms and pathways of differentially expressed genes.
BP means biological process, CC means cellular component, MF means molecular function, KEGG means Kyoto Encyclopedia of Genes and Genomes pathway and FDR means false discovery rate.
Terms	ID	Description	Count	Gene Ratio	FDR	Genes
BP	GO:0006695	cholesterol biosynthetic process	11	2.06767	9.04189e-07	IDI1, G6PD, NSDHL, CYB5R3, HMGCS1, INSIG2, PMVK, MVD, HMGCR, HSD17B7, FDFT1
BP	GO:0055114	oxidation-reduction process	39	7.33083	0.00198992	ERO1B, H6PD, LOXL4, MSMO1, PLOD1, HMGCR, HIGD1A, HSD17B7, CYP7A1, DDO, AKR1B8, FADS3, HSD11B1, ALKBH2, NSDHL, CYB5R3, ALDH1B1, ME1, FADS1, FDFT1, RGD1564865, G6PD, TXNRD1, MTHFR, MICAL2, FMO3, PTGR1, CYP8B1, OXR1, ACADSB, SQLE, POR, CCS, P4HA1, APEX1, FASN, CHDH, CYP1A1, PCYOX1
BP	GO:0006351	transcription, DNA-templated	44	8.27068	0.00198992	YAP1, CREBZF, CCNT2, NR1I3, FOXO4, AHR, LITAF, FOXO1, NPAS2, ARNTL, RXRA, KHSRP, TP53INP1, RUVBL1, STAT6, IKBKG, MEF2D, NCOA2, IL33, NFE2, HSPA8, HES6, STAT5B, ZFP335, SMAD4, ZHX3, CSNK2A1, TSC22D1, NR0B2, PNRC1, LOC100909712, HIPK3, SKI, PER2, PER3, COL4A2, APEX1, DDIT3, NFIC, THRSP, ZSCAN26, ATF5, JDP2, ATF3
BP	GO:0045944	positive regulation of transcription from RNA polymerase II promoter	51	9.58647	0.00512637	FOXA1, CCNT2, AHR, BACH1, FLCN, SALL1, DBP, ZMIZ2, CREB3L2, IKBKG, JUNB, KDM6B, DDX17, NCOA2, GTF2F1, MAF, KAT6B, DDIT3, PPARA, ATF5, MET, ATF3, YAP1, HLF, CEBPD, NR1I3, MAZ, FOXO4, FOXO1, NPAS2, LRP6, ARNTL, HELZ2, RXRA, HSPH1, EXOSC9, STAT6, ZBTB7B, MEF2D, IL33, STAT5B, XRCC6, SMAD4, STAT3, LOC100909712, SKI, TEF, NFIC, ID4, LPIN1, FOXA2
BP	GO:0000122	negative regulation of transcription from RNA polymerase II promoter	40	7.5188	0.00846782	FOXA1, KANK2, TSHZ1, AHR, BACH1, FOXO1, FLCN, SALL1, RXRA, NFIL3, STAT6, DMAP1, KMT5A, HMGN2, JUNB, FNIP2, NCOA2, KLF11, HES6, PLK3, SMAD4, ZHX3, ZBTB16, USP2, ETV3, NR0B2, SKI, PER2, PER3, MAF, NFX1, DDIT3, NFIC, ID4, IRF8, PPARA, LPIN1, MET, JDP2, ATF3
BP	GO:0007568	aging	23	4.32331	0.00846782	CRP, IGFBP1, HSPA8, ARG1, IRS1, STAT3, HSPB1, CACYBP, HMGCR, FOXO4, CLDN1, LITAF, TGFBR2, SOCS3, RXRA, GSTA2, APEX1, DDIT3, CYP1A1, ALDOC, PCK1, FADS1, POLG
BP	GO:0009408	response to heat	11	2.06767	0.00928477	DNAJA1, SOCS3, HSPA8, HSP90AA1, EIF2B3, ABCC2, PKLR, DNAJA4, TP53INP1, LOC103692716, HSPA1B
BP	GO:0061741	chaperone-mediated protein transport involved in chaperone-mediated autophagy	4	0.75188	0.0180518	HSPA8, HSP90AA1, HSP90AB1, LOC103692716
BP	GO:0045892	negative regulation of transcription, DNA-templated	30	5.6391	0.0294996	CREBZF, CEBPD, NR1I3, AHR, ARNTL, FLCN, RBM15B, SALL1, DMAP1, KMT5A, FZD1, KDM4A, NCOA2, KLF11, HSPA8, SMAD4, XRCC6, RBFOX2, ZHX3, ZBTB16, WWP1, NR0B2, PER2, KAT6B, DDIT3, NFIC, ID4, ATF5, ZFP111, ATF3
BP	GO:0008299	isoprenoid biosynthetic process	6	1.12782	0.0345594	IDI1, HMGCS1, PMVK, MVD, HMGCR, FDFT1
BP	GO:0042493	response to drug	29	5.45113	0.0496663	CDKN1A, HSP90AB1, ABCB4, ADCY1, HSD17B7, AACS, SOCS3, SLCO1B2, LOC103692716, JUNB, FZD1, HSPA8, HSP90AA1, ABCC2, HMGCS1, GK, ARG1, TXNRD1, STAT3, MTHFR, TGFBR2, POR, APEX1, DDIT3, GSTA2, HNRNPD, CYP1A1, MVD, MET
CC	GO:0005634	nucleus	189	35.5263	1.72254e-09	FOXA1, CCNT2, IRS1, AHR, BACH1, NUDT4, RRP9, ALKBH3, ALKBH2, SALL1, RGD1309534, KHSRP, ZMIZ2, CREB3L2, RUVBL1, KMT5A, SNRNP35, HMGN2, JUNB, FADS1, DDX17, HES6, MBNL1, G6PD, ZFP335, RBFOX2, CSNK2A1, IL1R1, METTL1, USP2, GTF2F1, PRKAB1, WDR77, MAF, WDR82, KAT6B, DDIT3, ZSCAN26, ATF5, ATF3, TSHZ1, MAZ, FOXO4, RPF2, HIGD1A, FOXO1, ACAT2, NPAS2, ZFP36L1, STIP1, SLC9A3R1, TKFC, HSPH1, LOC103692716, HMO…
CC	GO:0005739	mitochondrion	77	14.4737	6.71438e-06	CLIC4, HSP90AB1, PINX1, ALKBH7, COX7C, PIGY, ALKBH3, HEBP2, TMEM102, CPT2, KYNU, ZMIZ2, CHCHD7, TIMM17A, PDK4, ME1, DLAT, FADS1, IDH3A, POLG, CCDC51, GABARAPL1, PPTC7, ATG13, HDHD3, VWA8, ACLY, POR, WDR81, PTRH2, CHDH, GPD1, PPIF, SLC25A10, ALDOC, ACOX3, KANK2, IDI1, DDX6, H6PD, PLGRKT, MTFP1, MRPS36, TIMM9, LOC683897, NDUFB3, FITM2, PDHB, PPM1K, HIGD1A, ACAT2, MRM2, PARL, BCL2L13, CYB5R3, ALDH1B…
CC	GO:0005737	cytoplasm	177	33.2707	0.000306188	IRS1, AHR, CLDN1, BACH1, RCBTB1, NUDT4, ALKBH3, SALL1, KHSRP, RUVBL1, TRIM25, PIM3, KMT5A, HMGN2, SPA17, MBNL1, G6PD, RNF44, RBFOX2, METTL1, TPM2, USP2, THNSL2, TUBA4A, WDR77, ACLY, RAB30, MAF, DDIT3, TBC1D24, ZSCAN26, WDFY2, ATF5, DDX6, H6PD, ABCB4, MAZ, FOXO4, IQGAP2, FOXO1, ACAT2, NPAS2, ZFP36L1, HSD11B1, INPP5B, STIP1, SOCS3, SLC9A3R1, HSPH1, RNF217, SERPINH1, EIF4EBP2, LOC103692716, DMAP1, P…
CC	GO:0005654	nucleoplasm	75	14.0977	0.000370491	HSPB8, GOLIM4, AHR, LITAF, RBM3, ALKBH3, ALKBH2, TATDN1, CPT2, KHSRP, DDI2, KYNU, ZMIZ2, CREB3L2, RUVBL1, TIMM17A, TRIM25, JUNB, CCDC51, DDX17, NCOA2, MBNL1, HSP90AA1, RNF44, ZHX3, RBFOX2, HMGCS1, METTL1, LOC498368, CACYBP, WDR77, ACLY, BMP2K, WAC, IRF8, ZSCAN26, ATF5, ACSS2, NR1I3, PDHB, FOXO4, DEDD2, ARNTL, RBM15B, HSPH1, ALDH1B1, EXOSC9, LMNA, LOC103692716, STAT6, ZBTB7B, FNIP2, MEF2D, BANP, N…
CC	GO:0005829	cytosol	66	12.406	0.00390471	CLIC4, CDKN1A, HSP90AB1, IRS1, AHR, BACH1, AACS, AKR1B8, KYNU, ME1, IKBKG, GABARAPL1, G6PD, HSP90AA1, HMGCS1, AP1AR, FNDC3A, ATG13, INMT, TGFBR2, WDR77, ACLY, PTRH2, GPD1, MVD, CRK, YAP1, GRB7, MTPN, NR1I3, ODC1, FOXO4, ACAT2, FOXO1, ZFP36L1, ACMSD, INPP5B, DNAJB1, HSPH1, CAMK2N2, TTPA, TP53INP1, PMVK, LOC103692716, HMOX1, PCK1, RBM38, HSPA8, STAT5B, PKLR, GK, MID1IP1, TXNRD1, ZBTB16, LIMK2, INSR…
CC	GO:0005789	endoplasmic reticulum membrane	29	5.45113	0.0230025	ERO1B, PIGN, FITM2, MSMO1, HMGCR, CYP7A1, PIGY, FADS3, HSD11B1, NSDHL, CYB5R3, CREB3L2, HMOX1, MEST, FADS1, TMED5, FDFT1, PEX16, ELOVL5, FMO3, CYP8B1, SVIP, SQLE, POR, TBC1D20, LOC102549542, CYP1A1, SERINC1, CDS2
MF	GO:0003700	transcription factor activity, sequence-specific DNA binding	40	7.5188	0.0250174	FOXA1, CREBZF, HLF, NR1I3, FOXO4, AHR, BACH1, FOXO1, NPAS2, ARNTL, SALL1, DBP, RXRA, NFIL3, STAT6, ZBTB7B, JUNB, MEF2D, KLF11, NFE2, HES6, STAT5B, SMAD4, ZHX3, TSC22D1, ZBTB16, STAT3, MAF, TEF, NFX1, DDIT3, NFIC, IRF8, ZSCAN26, PPARA, ATF5, JDP2, ZFP111, ATF3, FOXA2
KEGG	rno01130	Biosynthesis of antibiotics	24	4.51128	7.17881e-06	IDI1, G6PD, ACSS2, HMGCS1, PKLR, ARG1, LOC103691744, ODC1, MSMO1, HMGCR, PDHB, HSD17B7, ACAT2, SQLE, ACLY, NSDHL, ALDH1B1, ALDOC, MVD, DLAT, PCK1, FDFT1, IDH3A, PCYOX1
KEGG	rno01100	Metabolic pathways	62	11.6541	0.000877941	PIGN, APIP, MSMO1, COX7C, AKR1B8, NANP, NSDHL, NMRK1, KYNU, B3GALT1, ME1, DLAT, IDH3A, PLA2G12A, G6PD, HMGCS1, ARG1, LOC103691744, ACLY, CHDH, MVD, ALDOC, ACOX3, UMPS, IDI1, ACSS2, H6PD, ODC1, NDUFB3, PDHB, HMGCR, HSD17B7, CYP7A1, ACAT2, SELENOI, ACMSD, HSD11B1, INPP5B, TKFC, EXTL1, ALDH1B1, POLR2D, PMVK, RGD1559459, PCK1, FDFT1, CHKA, PKLR, GK, MMAB, B3GALT4, MTHFR, CYP8B1, ACADSB, SQLE, P4HA1, …
KEGG	rno00900	Terpenoid backbone biosynthesis	7	1.31579	0.00215002	IDI1, HMGCS1, PMVK, MVD, HMGCR, ACAT2, PCYOX1
KEGG	rno04068	FoxO signaling pathway	14	2.63158	0.00437709	PLK3, CDKN1A, GABARAPL1, SMAD4, GADD45A, IRS1, INSR, STAT3, FOXO4, PRKAB1, FOXO1, TGFBR2, PCK1, SGK2
KEGG	rno00620	Pyruvate metabolism	8	1.50376	0.00437709	ACSS2, PKLR, ALDH1B1, ME1, DLAT, PDHB, PCK1, ACAT2
KEGG	rno03320	PPAR signaling pathway	10	1.8797	0.00960886	RXRA, CPT2, GK, FABP5, ACOX3, ANGPTL4, PPARA, PCK1, CYP7A1, CYP8B1
KEGG	rno01200	Carbon metabolism	12	2.25564	0.0162586	G6PD, ACSS2, TKFC, H6PD, PKLR, ME1, MTHFR, ALDOC, DLAT, PDHB, ACAT2, IDH3A
KEGG	rno01212	Fatty acid metabolism	8	1.50376	0.0187016	CPT2, ELOVL5, LOC102549542, FASN, ACOX3, ACADSB, ACAT2, FADS1
KEGG	rno04920	Adipocytokine signaling pathway	9	1.69173	0.0260758	SOCS3, RXRA, IRS1, STAT3, IKBKG, PPARA, PCK1, ADIPOR2, PRKAB1
KEGG	rno00100	Steroid biosynthesis	5	0.93985	0.0438915	SQLE, NSDHL, MSMO1, HSD17B7, FDFT1
